# Supplementary material for: Identifying risk factors and detection strategies for adolescent depression in diverse global settings: A Delphi consensus study
Source: J Affect Disord. 2021 Jan 15;279:66–74. doi: 10.1016/j.jad.2020.09.098 (PMC7758738; doi:10.1016/j.jad.2020.09.098)
Supplement: Supplementary file 1 [file mmc1.xml]

<?xml version="1.0" encoding="UTF-8" standalone="no"?><data:data><datasets><author>bkohrt@gwu.edu</author><type>0</type><dataset><value>1</value><reason>Data will be made available on request</reason><comments/></dataset></datasets></data:data>
